# Supplementary material for: Machine Learning-Driven Design and Optimization of Multi-Metal Nitride Hard Coatings via Multi-Arc Ion Plating Using Genetic Algorithm and Support Vector Regression
Source: Materials (Basel). 2025 Jul 24;18(15):3478. doi: 10.3390/ma18153478 (PMC12347041; doi:10.3390/ma18153478)
Supplement: Supplementary file 1 [file materials-18-03478-s001.zip]

Archive with 1 entries (1 files):
- materials-3641085-supplementary.pdf
